# Supplementary material for: Quantitative Bone SPECT/CT in Diabetic Foot Osteomyelitis: Diagnostic Performance Within-Patient Lesion–Contralateral Separation and Associations with Inflammatory Burden
Source: Diagnostics (Basel). 2025 Nov 17;15(22):2907. doi: 10.3390/diagnostics15222907 (PMC12651408; doi:10.3390/diagnostics15222907)
Supplement: Supplementary file 1 [file diagnostics-15-02907-s001.zip]

Archive with 1 entries (1 files):
- diagnostics-3957597-supplementary.pdf
